# Supplementary material for: Headspace Extraction onto a 3D-Printed Device for GC-MS Quantification of Polychlorinated Biphenyls in Newborn Urine
Source: Int J Mol Sci. 2025 Mar 19;26(6):2755. doi: 10.3390/ijms26062755 (PMC11942790; doi:10.3390/ijms26062755)
Supplement: Supplementary file 1 [file ijms-26-02755-s001.zip]

Archive with 1 entries (1 files):
- ijms-3508730-supplementary.pdf
